# Supplementary material for: Acute adaptation of central and peripheral motor unit features to exercise‐induced fatigue differs with concentric and eccentric loading
Source: Exp Physiol. 2023 Apr 5;108(6):827–37. doi: 10.1113/EP091058 (PMC10988466; doi:10.1113/EP091058)
Supplement: Supplementary file 1 — Statistical Summary Document [file EPH-108-827-s001.xlsx]

## Sheet: Statistical Summary Table
Statistical Summary Document
Manuscript Title:	Acute adaptation of central and peripheral motor unit features to exercise induced fatigue differs with concentric and eccentric loading.
Authors:	Eleanor J Jones, Yuxiao Guo, Eduardo Martinez-Valdes, Francesco Negro, Daniel W Stashuk, Philip J Atherton, Bethan E Phillips, Mathew Piasecki
Animal model used, if applicable:	Humans
Underlying hypothesis:	Changes in motor unit propeties following exercise induced fatogue differ according to contraction type.
Definitions of ‘n’:	n refers to the number of human participants studied
Statistical summary table:
Experimental question number	Finding/ conclusion	Experimental location/variable	Mean value	Standard Deviation	n	Exact P value	Figure/table in which data are presented	Units	Data comparisons	Statistical test	Any other experimental factors	Comments
Multiple tests of the same question are shown in different rows		e.g. cortex vs cerebellum or genotype	(or other summary statistic)	(SD)	(value)	If P is considered significant against a stated confidence limit, authors may indicate this in bold.The exact value must be stated unless P is less than 0.0001, in which case < is permitted.			e.g. WT vs KO		e.g. subjects’ age or sex	e.g. observation
1	Maximum voluntary contraction (MVC) decreased to a similar extent in the concentric (CON) and eccentric (ECC) legs following fatigue	MVC of vastus lateralis muscle of both legs	CON Pre: 473, CON Post: 386, ECC Pre: 463, ECC Post: 363	CON Pre: 143, CON Post: 126, ECC Pre: 142, ECC Post: 109	12	Interaction p=0.742, time-effect p<0.0001	Figure 2A	Newtons	Pre CON vs Post CON vs Pre ECC vs Post ECC	2 way repeated measures ANOVA	None
2	Force control at 40% MVC worsened following fatigue to a similar extent in both CON and ECC	Coefficient of variation of force at 25% MVC	CON Pre: 3.51, CON Post: 4.09, ECC Pre: 3.34, ECC Post: 5.04	CON Pre: 0.95, CON Post: 0.95, ECC Pre: 0.99, ECC Post: 1.96	12	Interaction p=0.082, time-effect p=0.0016	Figure 2B	%	Pre CON vs Post CON vs Pre ECC vs Post ECC	2 way repeated measures ANOVA	None
3	Force control at 25% MVC worsened following fatigue to a similar extent in both CON and ECC	Coefficient of variation of force at 40% MVC	CON Pre: 3.71, CON Post: 4.22, ECC Pre: 3.65, ECC Post: 5.45	CON Pre: 1.26, CON Post: 1.51, ECC Pre: 1.34, ECC Post: 2.38	12	Interaction p=0.112, time-effect p=0.0038	Figure 2C	%	Pre CON vs Post CON vs Pre ECC vs Post ECC	2 way repeated measures ANOVA	None
4	Firing rate increased in the ECC leg only	Motor unit (MU) firing rate at 25% MVC	CON Pre: 7.73, CON Post: 8.00, ECC Pre: 7.71, ECC Post: 8.77	CON Pre: 1.23, CON Post: 1.53, ECC Pre: 1.02, ECC Post: 2.33	10	CON p=0.112, ECC p<0.001	Figure 3A, Table 2	Hz	Pre CON vs Post CON vs Pre ECC vs Post ECC	Multi level mixed effects linear regression model	Subject ID
5	Firing rate increased in the ECC leg only	Motor unit (MU) firing rate at 40% MVC	CON Pre: 8.99, CON Post: 8.82, ECC Pre: 8.81, ECC Post: 10.1	CON Pre: 1.84, CON Post: 2.02, ECC Pre: 1.41, ECC Post: 4.08	10	CON p=0.072, ECC p<0.001	Figure 3A, Table 2	Hz	Pre CON vs Post CON vs Pre ECC vs Post ECC	Multi level mixed effects linear regression model	Subject ID
6	Firing rate variability increased in both legs	Coefficient of variation of the interspike interval at 25% MVC	CON Pre: 12.0, CON Post: 13.6, ECC Pre: 12.7, ECC Post: 14.5	CON Pre: 2.02, CON Post: 2.20, ECC Pre: 2.36, ECC Post: 3.20	10	CON p<0.001, ECC p=0.004	Figure 3B, Table 2	%	Pre CON vs Post CON vs Pre ECC vs Post ECC	Multi level mixed effects linear regression model	Subject ID
7	Firing rate variability increased in both legs	Coefficient of variation of the interspike interval at 40% MVC	CON Pre: 13.8, CON Post: 16.1, ECC Pre: 13.8, ECC Post: 15.5	CON Pre: 2.16, CON Post: 3.18, ECC Pre: 2.49, ECC Post: 5.02	10	CON p=0.012, ECC p=0.006	Figure 3B, Table 2	%	Pre CON vs Post CON vs Pre ECC vs Post ECC	Multi level mixed effects linear regression model	Subject ID
8	Firing rate in the tracked units increased in the ECC leg only	Motor unit (MU) firing rate of tracked units at 25% MVC	Regression coefficient - CON: -0.15, ECC: 1.12	Confidence Interval - CON: -0.98:0.68, ECC: 0.14:2.09	10	CON p=0.725, ECC p=0.025	Figure 4A, 4E, Table 3	Hz	Pre CON vs Post CON vs Pre ECC vs Post ECC	Multi level mixed effects linear regression model	Subject ID
9	Firing rate in the tracked units increased in the ECC leg only	Motor unit (MU) firing rate of tracked units at 40% MVC	Regression coefficient - CON: -0.27, ECC: 1.17	Confidence Interval - CON: -1.01:0.47, ECC: 0.34:2.00	10	CON p=0.471, ECC p=0.006	Figure 4C, 4E, Table 3	Hz	Pre CON vs Post CON vs Pre ECC vs Post ECC	Multi level mixed effects linear regression model	Subject ID
10	Firing rate variability in the tracked units did not change in either leg following fatigue	Coefficient of variation of the interspike interval of tracked units at 25% MVC	Regression coefficient - CON: 1.96, ECC: 1.21	Confidence Interval - CON: -0.23:4.15, ECC: -1.34:3.76	10	CON p=0.080, ECC p=0.352	Figure 4B, 4F, Table 3	%	Pre CON vs Post CON vs Pre ECC vs Post ECC	Multi level mixed effects linear regression model	Subject ID
11	Firing rate variability in the tracked units increased CON only	Coefficient of variation of the interspike interval of tracked units at 40% MVC	Regression coefficient - CON: 2.62, ECC: 0.64	Confidence Interval - CON: 0.588:4.65, ECC: -1.68:2.91	10	CON p=0.011, ECC p=0.580	Figure 4D, 4F, Table 3	%	Pre CON vs Post CON vs Pre ECC vs Post ECC	Multi level mixed effects linear regression model	Subject ID
14	MUP thicknes did not change in either leg following fatigue	Motor unit potential (MUP) thickness	CON Pre: 1.34, CON Post: 1.34, ECC Pre: 1.50, ECC Post: 1.48	CON Pre: 0.41, CON Post: 0.46, ECC Pre: 0.44, ECC Post: 0.57	12	CON p=0.130, ECC p=0.244	Figure 5A, Table 4		Pre CON vs Post CON vs Pre ECC vs Post ECC	Multi level mixed effects linear regression model	Subject ID
15	The number of turns did not change in either leg following fatigue	Number of turns in the MUP template	CON Pre: 4.1, CON Post: 4.1, ECC Pre: 4.0, ECC Post: 3.9	CON Pre: 1.0, CON Post: 0.8, ECC Pre: 1.1, ECC Post: 1.0	12	CON p=0.168, ECC p=0.605	Figure 5B, Table 4		Pre CON vs Post CON vs Pre ECC vs Post ECC	Multi level mixed effects linear regression model	Subject ID
16	Peak ratio increased in the CON leg only after fatigue	Peak ratio	CON Pre: 1.87, CON Post: 2.14, ECC Pre: 2.07, ECC Post: 1.97	CON Pre: 0.28, CON Post: 0.53, ECC Pre: 0.72, ECC Post: 0.28	12	CON p=0.018, ECC p=0.392	Figure 5C, Table 4		Pre CON vs Post CON vs Pre ECC vs Post ECC	Multi level mixed effects linear regression model	Subject ID
17	Neuromuscular junction transmission instability increased in both legs after fatigue	Near fibre jiggle	CON Pre: 14.2, CON Post: 16.0, ECC Pre: 14.8, ECC Post: 17.2	CON Pre: 3.3, CON Post: 4.7, ECC Pre: 1.9, ECC Post: 3.3	12	CON p=0.037, ECC p=0.001	Figure 5D, Table 4	%	Pre CON vs Post CON vs Pre ECC vs Post ECC	Multi level mixed effects linear regression model	Subject ID
